# Supplementary material for: Spatial Characteristics and Regional Transmission Analysis of PM2.5 Pollution in Northeast China, 2016–2020
Source: Int J Environ Res Public Health. 2021 Nov 26;18(23):12483. doi: 10.3390/ijerph182312483 (PMC8657314; doi:10.3390/ijerph182312483)
Supplement: Supplementary file 1 [file ijerph-18-12483-s001.zip]

Archive with 1 entries (1 files):
- ijerph-1440152-supplementary.pdf
